# Supplementary material for: Phytochemical Profiling of Sticta caulescens De Not.: Green Extraction and Multiscale Chemotaxonomic Analysis
Source: Plants (Basel). 2026 Jun 5;15(11):1761. doi: 10.3390/plants15111761 (PMC13259522; doi:10.3390/plants15111761)
Supplement: Supplementary file 1 [file plants-15-01761-s001.zip]

Archive with 1 entries (1 files):
- plants-4320231-supplementary.pdf
